# Supplementary material for: Enriched rhizospheric functional microbiome may enhance adaptability of Artemisia lavandulaefolia and Betula luminifera in antimony mining areas
Source: Front Microbiol. 2024 Mar 21;15:1348054. doi: 10.3389/fmicb.2024.1348054 (PMC10993014; doi:10.3389/fmicb.2024.1348054)
Supplement: Supplementary file 4 [file Table_1.xlsx]

## Sheet: Sheet2
ID	Name	Brand	Strain	Species Category	Status	Effect	ICD	Class	Reference linkages	Reference	Taxonomy Id	Detailed Effect	NCBI Genome	mbgd Genome	Lineage
Probio_P_00003	Acidocella sp.	-	-	Plant	Research	Plant phosphate supply		Plant phosphate supply	https://www.researchgate.net/publication/37571153_Screening_of_phosphate-solubilizing_microorganisms_in_rhizosphere_and_rhizoplane_of_adverse_soil-adapting_plants_in_Southern_Thailand	Pengnoo A, Hashidoko Y, Onthong J, Gimsanguan S, Sae-ong M, Watanabe T, Osaki M, Shinano T. Screening of phosphate- solubilizing microorganisms in rhizosphere and rhizoplane of adverse soil-adapting plants in Southern Thailand. <i>Tropics</i>. 2007 Jan. 16:1-7	50710	Increase P solubilization from AlPO1(Rice,Melaleuca cajuputi, and Scleria sumatrensis).	-	-	[no rank:root]; [no rank:cellular organisms]; [superkingdom:Bacteria]; [phylum:Proteobacteria]; [class:Alphaproteobacteria]; [order:Rhodospirillales]; [family:Acetobacteraceae]; [genus:Acidocella]
Probio_P_00017	Azospirillum brasilense	-	-	Plant	Research	Plant growth		Plant growth	http://www.sciencedirect.com/science/article/pii/S0304423808000939	Aseri GK, Neelam J, Jitendra P, Rao AV, Meghwal PR. Biofertilizers improve plant growth, fruit yield, nutrition, metabolism and rhizosphere enzyme activities of Pomegranate (Punica granatum L.) in Indian Thar Desert. <i>Sci Hortic</i>. 2008 Jun. 117:130-135	192	Enhanced activities of dehydogenase, alkaline phosphatase and nitrogenase, and hydrolysis of fluorescein diacetate(Punica granatum).	http://www.ncbi.nlm.nih.gov/genome/11059	-	[no rank:root]; [no rank:cellular organisms]; [superkingdom:Bacteria]; [phylum:Proteobacteria]; [class:Alphaproteobacteria]; [order:Rhodospirillales]; [family:Rhodospirillaceae]; [genus:Azospirillum]
Probio_P_00018	Azospirillum brasilense	-	-	Plant	Research	Plant nitrogen supply		Plant nitrogen supply	-	Mishra Upasana, Singh BV, Dolly W. Biofertilizers and other bionutrients for sustainable rice production. <i>Indian Farming</i>. 2005. 54(10):11-14; Rajendra et al.2005	192	Azospirilluminoculation may be used as biofertilizer for wheat and rice thereby reducing use of urea N by approximately 20%.	http://www.ncbi.nlm.nih.gov/genome/11059	-	[no rank:root]; [no rank:cellular organisms]; [superkingdom:Bacteria]; [phylum:Proteobacteria]; [class:Alphaproteobacteria]; [order:Rhodospirillales]; [family:Rhodospirillaceae]; [genus:Azospirillum]
Probio_P_00019	Azospirillum brasilense	-	-	Plant	Research	Plant nitrogen supply		Plant nitrogen supply	http://www.ncbi.nlm.nih.gov/pubmed/?term=356945	Tarrand JJ, Krieg NR, Döbereiner J. A taxonomic study of the Spirillum lipoferum group, with descriptions of a new genus, Azospirillum gen. nov. and two species, Azospirillum lipoferum (Beijerinck) comb. nov. and Azospirillum brasilense sp. nov. <i>Can J Microbiol</i>. 1978 Aug. 24(8):967-80.	192	Nitrogen-fixing(Rice, sugarcane, wheat).	http://www.ncbi.nlm.nih.gov/genome/11059	-	[no rank:root]; [no rank:cellular organisms]; [superkingdom:Bacteria]; [phylum:Proteobacteria]; [class:Alphaproteobacteria]; [order:Rhodospirillales]; [family:Rhodospirillaceae]; [genus:Azospirillum]
Probio_P_00020	Azospirillum brasilense	-	-	Plant	Research	Plant nutrient supply		Plant nutrient supply	http://www.sciencedirect.com/science/article/pii/S0038071797001211	Pandey A, Sharma E, Palni LMS. Influence of bacterial inoculation on maize in upland farming systems of the Sikkim Himalaya. <i>Soil Biol Biochem</i>. 1998 Apr. 30:379-384	192	Seed inoculation resulted in statistically significant and improved plant performance and nutrient content at a subtropical site. Bacterial inoculations stimulated beneficial native microflora. No positive effect of bacterial inoculation was observed at temperate locations.	http://www.ncbi.nlm.nih.gov/genome/11059	-	[no rank:root]; [no rank:cellular organisms]; [superkingdom:Bacteria]; [phylum:Proteobacteria]; [class:Alphaproteobacteria]; [order:Rhodospirillales]; [family:Rhodospirillaceae]; [genus:Azospirillum]
Probio_P_00021	Azospirillum brasilense	-	-	Plant	Research	Plant nutrient supply; Plant product yield		Plant nutrient supply; Plant product yield	http://openagricola.nal.usda.gov/Record/IND21379979	Rodelas Pozo C. Symbiotic effectiveness and bacteriocin production byRhizobium leguminosarumbv. viceae isolated from agricultural soils in Spain. <i>Appl Soil Ecol</i>. 1998 May. 8:51-60	192	[1] include strains capable of releasing substances such as vitamins and plant growth regulators, which have a direct influence on plant growth. [2] Application of inoculants in agriculture has resulted in notable increases in crop yields, especially in cere.	http://www.ncbi.nlm.nih.gov/genome/11059	-	[no rank:root]; [no rank:cellular organisms]; [superkingdom:Bacteria]; [phylum:Proteobacteria]; [class:Alphaproteobacteria]; [order:Rhodospirillales]; [family:Rhodospirillaceae]; [genus:Azospirillum]
Probio_P_00022	Azospirillum brasilense	-	Sp245	Plant	Research	Bacterial infections in plants; Fungal infections in plants		Bacterial infections in plants; Fungal infections in plants	http://link.springer.com/article/10.1007/s003740050024	Vazquez P, Holguin G, Puente ME, Lopez-Cortes A, Bashan Y. Phosphate-solubilizing microorganisms associated with the rhizosphere of mangroves in a semiarid coastal lagoon. <i>Biol Fertil Soils</i>. 2000 Mar. 30:460-468	192	[1] Decreased Azospirillum, fluorescent Pseudomonas, and total bacterial population. [2] Total saprophytic fungi increased. [3] Increase or decrease in Esterase and Trehalose activity. [4] Increased Phosphatase and Chitinase activity(Zea mays).	http://www.ncbi.nlm.nih.gov/genome/11059	-	[no rank:root]; [no rank:cellular organisms]; [superkingdom:Bacteria]; [phylum:Proteobacteria]; [class:Alphaproteobacteria]; [order:Rhodospirillales]; [family:Rhodospirillaceae]; [genus:Azospirillum]
Probio_P_00025	Azospirillum oryzae	-	-	Plant	Research	Plant nitrogen supply		Plant nitrogen supply	http://www.ncbi.nlm.nih.gov/pubmed/?term=16014463	Xie CH, Yokota A. Azospirillum oryzae sp. nov., a nitrogen-fixing bacterium isolated from the roots of the rice plant Oryza sativa. <i>Int J Syst Evol Microbiol</i>. 2005 Jul. 55(Pt 4):1435-8.	286727	Nitrogen-fixing(Rice).	-	-	[no rank:root]; [no rank:cellular organisms]; [superkingdom:Bacteria]; [phylum:Proteobacteria]; [class:Alphaproteobacteria]; [order:Rhodospirillales]; [family:Rhodospirillaceae]; [genus:Azospirillum]
Probio_P_00023	Azospirillum doebereinerae	-	-	Plant	Research	Plant growth		Plant growth	-	-	92933	Form nodules on legumes roots.	-	-	[no rank:root]; [no rank:cellular organisms]; [superkingdom:Bacteria]; [phylum:Proteobacteria]; [class:Alphaproteobacteria]; [order:Rhodospirillales]; [family:Rhodospirillaceae]; [genus:Azospirillum]
Probio_P_00029	Azotobacter chroococcum	-	-	Plant	Field trial (Plant)	Plant growth		Plant growth	http://www.sciencedirect.com/science/article/pii/S0304423808000939	Aseri GK, Neelam J, Jitendra P, Rao AV, Meghwal PR. Biofertilizers improve plant growth, fruit yield, nutrition, metabolism and rhizosphere enzyme activities of Pomegranate (Punica granatum L.) in Indian Thar Desert. <i>Sci Hortic</i>. 2008 Jun. 117:130-135	353	Enhanced activities of dehydogenase, alkaline phosphatase and nitrogenase, and hydrolysis of fluorescein diacetate(Punica granatum).	http://www.ncbi.nlm.nih.gov/genome/17633	-	[no rank:root]; [no rank:cellular organisms]; [superkingdom:Bacteria]; [phylum:Proteobacteria]; [class:Gammaproteobacteria]; [order:Pseudomonadales]; [family:Pseudomonadaceae]; [subfamily:Azotobacter group]; [genus:Azotobacter]
Probio_P_00030	Azotobacter chroococcum	-	-	Plant	Field trial (Plant)	Plant growth		Plant growth	http://link.springer.com/article/10.1007/s12355-011-0131-z	Satwant Kaur Gosal , Anu Kalia, Satinder K. Uppal, Rajinder Kumar, Sohan Singh Walia, Kuldeep Singh, Harpal Singh. Assessing the Benefits of Azotobacter Bacterization in Sugarcane: A Field Appraisal. <i>Sugar Tech</i>. 2012 Mar. 14(1):61-67	353	The inoculation of Azotobacter carrier based inoculants in sugarcane increased the growth and yield attributing characters and thus the cane yield in the present investigation making the biofertilizer technology to be substantially useful for sustainable enhanced productivity and yield of sugarcane.	http://www.ncbi.nlm.nih.gov/genome/17633	-	[no rank:root]; [no rank:cellular organisms]; [superkingdom:Bacteria]; [phylum:Proteobacteria]; [class:Gammaproteobacteria]; [order:Pseudomonadales]; [family:Pseudomonadaceae]; [subfamily:Azotobacter group]; [genus:Azotobacter]
Probio_P_00031	Azotobacter chroococcum	-	-	Plant	Field trial (Plant)	Plant growth; Plant nitrogen supply		Plant growth; Plant nitrogen supply	-	Guller et al.2005; Rajendra Prasad, Kumar Dinesh, Shivay YS. Microbes and biological nitrogen fixation. <i>Indian Farming</i>. 2005. 54(10):16-18	353	Derive its benefits such as increased biomass, nitrogen uptake is attributed to increase in nitrogen input by BNF development and branching of roots, production of plant growth hormones, vitamins, and enhancement of uptake of nitrate, ammonium orthophosphate, potassium, and iron improved water status of the plant and secretion of antifungal compounds.	http://www.ncbi.nlm.nih.gov/genome/17633	-	[no rank:root]; [no rank:cellular organisms]; [superkingdom:Bacteria]; [phylum:Proteobacteria]; [class:Gammaproteobacteria]; [order:Pseudomonadales]; [family:Pseudomonadaceae]; [subfamily:Azotobacter group]; [genus:Azotobacter]
Probio_P_00032	Azotobacter chroococcum	-	-	Plant	Field trial (Plant)	Plant nutrient supply; Plant product yield		Plant nutrient supply; Plant product yield	http://openagricola.nal.usda.gov/Record/IND21379979	Rodelas Pozo C. Symbiotic effectiveness and bacteriocin production by Rhizobium leguminosarum bv. viceae isolated from agricultural soils in Spain. <i>Appl Soil Ecol</i>. 1998 May. 8:51-60	353	[1] include strains capable of releasing substances such as vitamins and plant growth regulators, which have a direct influence on plant growth. [2] Application of inoculants in agriculture has resulted in notable increases in crop yields, especially in cereals.	http://www.ncbi.nlm.nih.gov/genome/17633	-	[no rank:root]; [no rank:cellular organisms]; [superkingdom:Bacteria]; [phylum:Proteobacteria]; [class:Gammaproteobacteria]; [order:Pseudomonadales]; [family:Pseudomonadaceae]; [subfamily:Azotobacter group]; [genus:Azotobacter]
Probio_P_00033	Azotobacter chroococcum	-	-	Plant	Research	Plant phosphate supply		Plant phosphate supply	-	-	353	Establishment of phosphate-solubilizing.	http://www.ncbi.nlm.nih.gov/genome/17633	-	[no rank:root]; [no rank:cellular organisms]; [superkingdom:Bacteria]; [phylum:Proteobacteria]; [class:Gammaproteobacteria]; [order:Pseudomonadales]; [family:Pseudomonadaceae]; [subfamily:Azotobacter group]; [genus:Azotobacter]
Probio_P_00034	Azotobacter chroococcum	-	M14	Plant	Research	Plant growth; Plant product yield		Plant growth; Plant product yield	http://www.sciencedirect.com/science/article/pii/S0944501304700142	Kumar V, Behl RK, Narula N. Establishment of phosphate-solubilizing strains of Azotobacter chroococcum in the rhizosphere and their effect on wheat cultivars under greenhouse conditions. <i>Microbiol Res</i>. 2001. 156:87-93	353	Increase plant height, root biomass,spike length, spikelet size, grain weight, grain yield, and straw yield(Wheat).	http://www.ncbi.nlm.nih.gov/genome/17633	-	[no rank:root]; [no rank:cellular organisms]; [superkingdom:Bacteria]; [phylum:Proteobacteria]; [class:Gammaproteobacteria]; [order:Pseudomonadales]; [family:Pseudomonadaceae]; [subfamily:Azotobacter group]; [genus:Azotobacter]
Probio_P_00035	Azotobacter chroococcum	-	M15	Plant	Research	Plant growth; Plant product yield		Plant growth; Plant product yield	http://www.sciencedirect.com/science/article/pii/S0944501304700142	Kumar V, Behl RK, Narula N. Establishment of phosphate-solubilizing strains of Azotobacter chroococcum in the rhizosphere and their effect on wheat cultivars under greenhouse conditions. <i>Microbiol Res</i>. 2001. 156:87-93	353	Increase plant height, root biomass,spike length, spikelet size, grain weight, grain yield, and straw yield(Wheat).	http://www.ncbi.nlm.nih.gov/genome/17633	-	[no rank:root]; [no rank:cellular organisms]; [superkingdom:Bacteria]; [phylum:Proteobacteria]; [class:Gammaproteobacteria]; [order:Pseudomonadales]; [family:Pseudomonadaceae]; [subfamily:Azotobacter group]; [genus:Azotobacter]
Probio_P_00036	Azotobacter chroococcum	-	M22	Plant	Research	Plant growth; Plant product yield		Plant growth; Plant product yield	http://www.sciencedirect.com/science/article/pii/S0944501304700142	Kumar V, Behl RK, Narula N. Establishment of phosphate-solubilizing strains of Azotobacter chroococcum in the rhizosphere and their effect on wheat cultivars under greenhouse conditions. <i>Microbiol Res</i>. 2001. 156:87-93	353	Increase plant height, root biomass,spike length, spikelet size, grain weight, grain yield, and straw yield(Wheat).	http://www.ncbi.nlm.nih.gov/genome/17633	-	[no rank:root]; [no rank:cellular organisms]; [superkingdom:Bacteria]; [phylum:Proteobacteria]; [class:Gammaproteobacteria]; [order:Pseudomonadales]; [family:Pseudomonadaceae]; [subfamily:Azotobacter group]; [genus:Azotobacter]
Probio_P_00037	Azotobacter chroococcum	-	M26	Plant	Research	Plant growth; Plant product yield		Plant growth; Plant product yield	http://www.sciencedirect.com/science/article/pii/S0944501304700142	Kumar V, Behl RK, Narula N. Establishment of phosphate-solubilizing strains of Azotobacter chroococcum in the rhizosphere and their effect on wheat cultivars under greenhouse conditions. <i>Microbiol Res</i>. 2001. 156:87-93	353	Increase plant height, root biomass,spike length, spikelet size, grain weight, grain yield, and straw yield(Wheat).	http://www.ncbi.nlm.nih.gov/genome/17633	-	[no rank:root]; [no rank:cellular organisms]; [superkingdom:Bacteria]; [phylum:Proteobacteria]; [class:Gammaproteobacteria]; [order:Pseudomonadales]; [family:Pseudomonadaceae]; [subfamily:Azotobacter group]; [genus:Azotobacter]
Probio_P_00038	Azotobacter chroococcum	-	M37	Plant	Research	Plant growth; Plant product yield		Plant growth; Plant product yield	http://www.sciencedirect.com/science/article/pii/S0944501304700142	Kumar V, Behl RK, Narula N. Establishment of phosphate-solubilizing strains of Azotobacter chroococcum in the rhizosphere and their effect on wheat cultivars under greenhouse conditions. <i>Microbiol Res</i>. 2001. 156:87-93	353	Increase plant height, root biomass,spike length, spikelet size, grain weight, grain yield, and straw yield(Wheat).	http://www.ncbi.nlm.nih.gov/genome/17633	-	[no rank:root]; [no rank:cellular organisms]; [superkingdom:Bacteria]; [phylum:Proteobacteria]; [class:Gammaproteobacteria]; [order:Pseudomonadales]; [family:Pseudomonadaceae]; [subfamily:Azotobacter group]; [genus:Azotobacter]
Probio_P_00039	Azotobacter chroococcum	-	Mac 27	Plant	Field trial (Plant)	Plant nitrogen supply		Plant nitrogen supply	http://www.ncbi.nlm.nih.gov/pubmed/?term=21558724	Kaur K, Goyal S, Kapoor KK. Impact of organic fertilizers with and without chemical fertilizers on soil chemical properties and the establishment of nitrogen-fixing bacteria in the rhizosphere. <i>Microbes Environ</i>. 2008. 23(4):313-6.	353	The inoculation in the present field trial resulted in a meager but increase in the available nitrogen due to diazotrophic properties which signifies the maintenance if not.	http://www.ncbi.nlm.nih.gov/genome/17633	-	[no rank:root]; [no rank:cellular organisms]; [superkingdom:Bacteria]; [phylum:Proteobacteria]; [class:Gammaproteobacteria]; [order:Pseudomonadales]; [family:Pseudomonadaceae]; [subfamily:Azotobacter group]; [genus:Azotobacter]
Probio_P_00040	Azotobacter chroococcum	-	P1	Plant	Research	Plant growth; Plant product yield		Plant growth; Plant product yield	http://www.sciencedirect.com/science/article/pii/S0944501304700142	Kumar V, Behl RK, Narula N. Establishment of phosphate-solubilizing strains of Azotobacter chroococcum in the rhizosphere and their effect on wheat cultivars under greenhouse conditions. <i>Microbiol Res</i>. 2001. 156:87-93	353	Increase plant height, root biomass,spike length, spikelet size, grain weight, grain yield, and straw yield(Wheat).	http://www.ncbi.nlm.nih.gov/genome/17633	-	[no rank:root]; [no rank:cellular organisms]; [superkingdom:Bacteria]; [phylum:Proteobacteria]; [class:Gammaproteobacteria]; [order:Pseudomonadales]; [family:Pseudomonadaceae]; [subfamily:Azotobacter group]; [genus:Azotobacter]
Probio_P_00041	Azotobacter chroococcum	-	P11	Plant	Research	Plant growth; Plant product yield		Plant growth; Plant product yield	http://www.sciencedirect.com/science/article/pii/S0944501304700142	Kumar V, Behl RK, Narula N. Establishment of phosphate-solubilizing strains of Azotobacter chroococcum in the rhizosphere and their effect on wheat cultivars under greenhouse conditions. <i>Microbiol Res</i>. 2001. 156:87-93	353	Increase plant height, root biomass,spike length, spikelet size, grain weight, grain yield, and straw yield(Wheat).	http://www.ncbi.nlm.nih.gov/genome/17633	-	[no rank:root]; [no rank:cellular organisms]; [superkingdom:Bacteria]; [phylum:Proteobacteria]; [class:Gammaproteobacteria]; [order:Pseudomonadales]; [family:Pseudomonadaceae]; [subfamily:Azotobacter group]; [genus:Azotobacter]
Probio_P_00042	Azotobacter chroococcum	-	P12	Plant	Research	Plant growth; Plant product yield		Plant growth; Plant product yield	http://www.sciencedirect.com/science/article/pii/S0944501304700142	Kumar V, Behl RK, Narula N. Establishment of phosphate-solubilizing strains of Azotobacter chroococcum in the rhizosphere and their effect on wheat cultivars under greenhouse conditions. <i>Microbiol Res</i>. 2001. 156:87-93	353	Increase plant height, root biomass,spike length, spikelet size, grain weight, grain yield, and straw yield(Wheat).	http://www.ncbi.nlm.nih.gov/genome/17633	-	[no rank:root]; [no rank:cellular organisms]; [superkingdom:Bacteria]; [phylum:Proteobacteria]; [class:Gammaproteobacteria]; [order:Pseudomonadales]; [family:Pseudomonadaceae]; [subfamily:Azotobacter group]; [genus:Azotobacter]
Probio_P_00043	Azotobacter chroococcum	-	P4	Plant	Research	Plant growth; Plant product yield		Plant growth; Plant product yield	http://www.sciencedirect.com/science/article/pii/S0944501304700142	Kumar V, Behl RK, Narula N. Establishment of phosphate-solubilizing strains of Azotobacter chroococcum in the rhizosphere and their effect on wheat cultivars under greenhouse conditions. <i>Microbiol Res</i>. 2001. 156:87-93	353	Increase plant height, root biomass,spike length, spikelet size, grain weight, grain yield, and straw yield(Wheat).	http://www.ncbi.nlm.nih.gov/genome/17633	-	[no rank:root]; [no rank:cellular organisms]; [superkingdom:Bacteria]; [phylum:Proteobacteria]; [class:Gammaproteobacteria]; [order:Pseudomonadales]; [family:Pseudomonadaceae]; [subfamily:Azotobacter group]; [genus:Azotobacter]
Probio_P_00044	Azotobacter chroococcum	-	P9	Plant	Research	Plant growth; Plant product yield		Plant growth; Plant product yield	http://www.sciencedirect.com/science/article/pii/S0944501304700142	Kumar V, Behl RK, Narula N. Establishment of phosphate-solubilizing strains of Azotobacter chroococcum in the rhizosphere and their effect on wheat cultivars under greenhouse conditions. <i>Microbiol Res</i>. 2001. 156:87-93	353	Increase plant height, root biomass,spike length, spikelet size, grain weight, grain yield, and straw yield(Wheat).	http://www.ncbi.nlm.nih.gov/genome/17633	-	[no rank:root]; [no rank:cellular organisms]; [superkingdom:Bacteria]; [phylum:Proteobacteria]; [class:Gammaproteobacteria]; [order:Pseudomonadales]; [family:Pseudomonadaceae]; [subfamily:Azotobacter group]; [genus:Azotobacter]
Probio_P_00045	Azotobacter chroococcum	-	W5	Plant	Field trial (Plant)	Plant growth		Plant growth	http://www.sciencedirect.com/science/article/pii/S0038071797001211	Pandey A, Sharma E, Palni LMS. Influence of bacterial inoculation on maize in upland farming systems of the Sikkim Himalaya. <i>Soil Biol Biochem</i>. 1998 Apr. 30:379-384	353	During the middle of growing period there was two- to five fold increase of actinomycetes and a group of bacteria able to grow on N-free medium. This suggested that the observed effect of seed inoculation on plant growth may in part be due to stimulation of already existing PGPR in and around roots.	http://www.ncbi.nlm.nih.gov/genome/17633	-	[no rank:root]; [no rank:cellular organisms]; [superkingdom:Bacteria]; [phylum:Proteobacteria]; [class:Gammaproteobacteria]; [order:Pseudomonadales]; [family:Pseudomonadaceae]; [subfamily:Azotobacter group]; [genus:Azotobacter]
Probio_P_00116	Bradyrhizobium japonicum	Soil implant+	-	Plant	Marketed	Plant nitrogen supply		Plant nitrogen supply	http://www.ncbi.nlm.nih.gov/pubmed/?term=19568745; http://www.bioag.novozymes.com/en/products/unitedstates/biofertility/soil-implant/Documents/Soil%20Implant_SB_NA_EL2011.pdf	Berg G. Plant-microbe interactions promoting plant growth and health: perspectives for controlled use of microorganisms in agriculture. <i>Appl Microbiol Biotechnol<i>. 2009 Aug. 84(1):11-8; Soil Implant®+ - Novozymes	375	t is a culture of nodule-forming,nitrogen-fixing bacteria which gather free air nitrogen and make it available to the plant	http://www.ncbi.nlm.nih.gov/genome/811	http://mbgd.genome.ad.jp/htbin/MBGD_whole_html.pl?spec=bja	[no rank:root]; [no rank:cellular organisms]; [superkingdom:Bacteria]; [phylum:Proteobacteria]; [class:Alphaproteobacteria]; [order:Rhizobiales]; [family:Bradyrhizobiaceae]; [genus:Bradyrhizobium]
Probio_P_00117	Bradyrhizobium japonicum	-	-	Plant	Research	Plant growth		Plant growth	http://www.ncbi.nlm.nih.gov/pubmed/?term=16597953	Sameshima-Saito R, Chiba K, Hirayama J, Itakura M, Mitsui H, Eda S, Minamisawa K. Symbiotic Bradyrhizobium japonicum reduces N2O surrounding the soybean root system via nitrous oxide reductase. <i>Appl Environ Microbiol</i>. 2006 Apr. 72(4):2526-32.	375	Reduces N2O surrounding the soybean root system via nitrous oxide reductase,has been marketed to enhance plant growth.	http://www.ncbi.nlm.nih.gov/genome/811	http://mbgd.genome.ad.jp/htbin/MBGD_whole_html.pl?spec=bja	[no rank:root]; [no rank:cellular organisms]; [superkingdom:Bacteria]; [phylum:Proteobacteria]; [class:Alphaproteobacteria]; [order:Rhizobiales]; [family:Bradyrhizobiaceae]; [genus:Bradyrhizobium]
Probio_P_00118	Bradyrhizobium japonicum	HiStick N/T; Sublitex; Pro-Mix	MBI600	Plant	Marketed	Fungal infections in plants		Fungal infections in plants	https://www.researchgate.net/publication/291738678_The_Role_of_Bacillus_Bacterium_in_Formation_of_Plant_Defence_Mechanism_and_Reaction	Igor Maksimov, Ramil Khairullin. The Role of Bacillus Bacterium in Formation of Plant Defence: Mechanism and Reaction. <i>Igor Vladimirovich Maksimov</i>. Jan 26, 2016.	375	Root rot and seed treatments (Fusarium, R. solani, Aspergillus, Pythium and Alternaria)	http://www.ncbi.nlm.nih.gov/genome/811	http://mbgd.genome.ad.jp/htbin/MBGD_whole_html.pl?spec=bja	[no rank:root]; [no rank:cellular organisms]; [superkingdom:Bacteria]; [phylum:Proteobacteria]; [class:Alphaproteobacteria]; [order:Rhizobiales]; [family:Bradyrhizobiaceae]; [genus:Bradyrhizobium]
Probio_P_00119	Bradyrhizobium pachyrhizi	-	-	Plant	Research	Plant growth		Plant growth	-	-	280333	Form nodules on legumes roots.	http://www.ncbi.nlm.nih.gov/genome/39166	-	[no rank:root]; [no rank:cellular organisms]; [superkingdom:Bacteria]; [phylum:Proteobacteria]; [class:Alphaproteobacteria]; [order:Rhizobiales]; [family:Bradyrhizobiaceae]; [genus:Bradyrhizobium]
Probio_P_00132	Delftia acidovorans	BioBoost	-	Plant	Marketed	Plant growth		Plant growth	http://www.ncbi.nlm.nih.gov/pubmed/?term=19568745	Berg G. Plant-microbe interactions promoting plant growth and health: perspectives for controlled use of microorganisms in agriculture. <i>Appl Microbiol Biotechnol<i>. 2009 Aug. 84(1):11-8.	80866	is an innovative plant growth promoting rhizobacteria (PGPR).	-	-	[no rank:root]; [no rank:cellular organisms]; [superkingdom:Bacteria]; [phylum:Proteobacteria]; [class:Betaproteobacteria]; [order:Burkholderiales]; [family:Comamonadaceae]; [genus:Delftia]
Probio_P_00133	Delftia acidovorans	BioBoost	-	Plant	Marketed	Plant growth		Plant growth	http://www.ncbi.nlm.nih.gov/pubmed/?term=21950110	Maksimov IV, Abizgil'dina RR, Pusenkova LI. Plant growth promoting microorganisms as alternative to chemical protection from pathogens (review). <i>Prikl Biokhim Mikrobiol</i>. 2011 Jul-Aug. 47(4):373-85.	80866	an innovative plant growth promoting rhizobacteria (PGPR)	-	-	[no rank:root]; [no rank:cellular organisms]; [superkingdom:Bacteria]; [phylum:Proteobacteria]; [class:Betaproteobacteria]; [order:Burkholderiales]; [family:Comamonadaceae]; [genus:Delftia]
Probio_P_00143	Gluconacetobacter diazotrophicus	-	-	Plant	Field trial (Plant)	Plant nutrient supply		Plant nutrient supply	http://www.sciencedirect.com/science/article/pii/S1161030109000045	Yadav RL, Suman A, Prasad SR, Prakash O. Effect of Gluconacetobacter diazotrophicus and Trichoderma viride on soil health, yield and N-economy of sugarcane cultivation under subtropical climatic conditions of India. <i>Eur J Agron</i>. 2009 May. 30:296-303	33996	Enhanced uptake of N, P, and K in sugarcane.	http://www.ncbi.nlm.nih.gov/genome/816	http://mbgd.genome.ad.jp/htbin/MBGD_whole_html.pl?spec=gdj	[no rank:root]; [no rank:cellular organisms]; [superkingdom:Bacteria]; [phylum:Proteobacteria]; [class:Alphaproteobacteria]; [order:Rhodospirillales]; [family:Acetobacteraceae]; [genus:Gluconacetobacter]
Probio_P_00149	Mesorhizobium albiziae	-	-	Plant	Research	Plant root growth		Plant root growth	-	-	335020	Form nodules on legumes roots.	-	-	[no rank:root]; [no rank:cellular organisms]; [superkingdom:Bacteria]; [phylum:Proteobacteria]; [class:Alphaproteobacteria]; [order:Rhizobiales]; [family:Phyllobacteriaceae]; [genus:Mesorhizobium]
Probio_P_00156	Methylobacterium sp.	-	-	Plant	Research	Info will be available soon		Unspecified class	http://www.ncbi.nlm.nih.gov/pubmed/?term=21046332	Vendan RT, Yu YJ, Lee SH, Rhee YH. Diversity of endophytic bacteria in ginseng and their potential for plant growth promotion. <i>J Microbiol</i>. 2010 Oct. 48(5):559-65.	409	Siderophore secretion(Citrus sp.).	-	-	[no rank:root]; [no rank:cellular organisms]; [superkingdom:Bacteria]; [phylum:Proteobacteria]; [class:Alphaproteobacteria]; [order:Rhizobiales]; [family:Methylobacteriaceae]; [genus:Methylobacterium]
Probio_P_00155	Methylobacterium oryzae	-	CBMB20	Plant	Marketed	Plant growth		Plant growth	https://www.ncbi.nlm.nih.gov/pmc/articles/PMC4161386/	Kwak M J, Jeong H, Madhaiyan M, et al. Genome information of Methylobacterium oryzae, a plant-probiotic methylotroph in the phyllosphere.[J]. <i>Plos One</i>. 2014. 9(9):e106704-e106704.	334852	Associated with plants produce plant growth-promoting substances.	-	-	[no rank:root]; [no rank:cellular organisms]; [superkingdom:Bacteria]; [phylum:Proteobacteria]; [class:Alphaproteobacteria]; [order:Rhizobiales]; [family:Methylobacteriaceae]; [genus:Methylobacterium]
Probio_P_00272	Rhizobium lusitanum	-	-	Plant	Research	Plant root growth		Plant root growth	-	-	293958	Form nodules on legumes roots.	-	-	[no rank:root]; [no rank:cellular organisms]; [superkingdom:Bacteria]; [phylum:Proteobacteria]; [class:Alphaproteobacteria]; [order:Rhizobiales]; [family:Rhizobiaceae]; [no rank:Rhizobium/Agrobacterium group]; [genus:Rhizobium]
Probio_P_00302	Stenotrophomonas sp.	-	-	Plant	Research	Plant nitrogen supply		Plant nitrogen supply	http://www.ncbi.nlm.nih.gov/pubmed/?term=21046332	Vendan RT, Yu YJ, Lee SH, Rhee YH. Diversity of endophytic bacteria in ginseng and their potential for plant growth promotion. <i>J Microbiol</i>. 2010 Oct. 48(5):559-65.	69392	Nitrogen fixation(Ginseng sp.).	-	-	[no rank:root]; [no rank:cellular organisms]; [superkingdom:Bacteria]; [phylum:Proteobacteria]; [class:Gammaproteobacteria]; [order:Xanthomonadales]; [family:Xanthomonadaceae]; [genus:Stenotrophomonas]
Probio_P_00303	Stenotrophomonas sp.	-	SB-K88	Plant	Research	Info will be available soon		Unspecified class	http://www.ncbi.nlm.nih.gov/pubmed/?term=10508056	Nakayama T, Homma Y, Hashidoko Y, Mizutani J, Tahara S. Possible role of xanthobaccins produced by Stenotrophomonas sp. strain SB-K88 in suppression of sugar beet damping-off disease. <i>Appl Environ Microbiol</i>. 1999 Oct. 65(10):4334-9.	69392	Info will be available soon	-	-	[no rank:root]; [no rank:cellular organisms]; [superkingdom:Bacteria]; [phylum:Proteobacteria]; [class:Gammaproteobacteria]; [order:Xanthomonadales]; [family:Xanthomonadaceae]; [genus:Stenotrophomonas]
Probio_P_00232	Pseudomonas sp.	-	-	Plant	Research	Bacterial infections in plants		Bacterial infections in plants	http://www.ncbi.nlm.nih.gov/pubmed/?term=16329908	Charest MH, Beauchamp CJ, Antoun H. Effects of the humic substances of de-inking paper sludge on the antagonism between two compost bacteria and Pythium ultimum. <i>FEMS Microbiol Ecol</i>. 2005 Apr 1. 52(2):219-27.	306	Show high versatility in their metabolic capacity. Antibiotics, siderophores and volatiles such as hydrogen cyanide are among the metabolites generally released by Pseudomonads.	-	-	[no rank:root]; [no rank:cellular organisms]; [superkingdom:Bacteria]; [phylum:Proteobacteria]; [no rank:unclassified Proteobacteria]; [no rank:unclassified pseudomonads]
Probio_P_00233	Pseudomonas sp.	-	-	Plant	Research	Plant growth; Plant nutrient supply		Plant growth; Plant nutrient supply	http://link.springer.com/article/10.1007/s11274-007-9558-5	Selvakumar G, Kundu S, Joshi P, Nazim S, Gupta AD, Mishra PK, Gupta HS. Characterization of a cold-tolerant plant growth-promoting bacterium Pantoea dispersa 1A isolated from a sub-alpine soil in the North Western Indian Himalayas. <i>World J Microbiol Biotechnol</i>. 2008 Jul. 24:955-960	306	Positively influenced the growth and nutrient uptake parameters of wheat seedlings in glasshouse studies at suboptimal cold conditions.	-	-	[no rank:root]; [no rank:cellular organisms]; [superkingdom:Bacteria]; [phylum:Proteobacteria]; [no rank:unclassified Proteobacteria]; [no rank:unclassified pseudomonads]
Probio_P_00234	Pseudomonas sp.	-	54RB	Plant	Research	Plant growth; Plant phosphate supply		Plant growth; Plant phosphate supply	http://agris.fao.org/agris-search/search.do?recordID=PK2008000890	Afzal A, Bano A. Rhizobium and phosphate solubilizing bacteria improve the yield and phosphorus uptake in wheat (Triticum aestivum). <i>Int J Agri Biol</i>. 2008. 10:85-88	306	Increase root and shoot weight,plant height, spike length, grain yield, seed P content, leaf protein, and leaf sugar content(Wheat).	-	-	[no rank:root]; [no rank:cellular organisms]; [superkingdom:Bacteria]; [phylum:Proteobacteria]; [no rank:unclassified Proteobacteria]; [no rank:unclassified pseudomonads]
Probio_P_00235	Pseudomonas sp.	-	AB2	Plant	Research	Info will be available soon		Unspecified class	http://www.ncbi.nlm.nih.gov/pubmed/?term=10805572	Kim KK, Kang JG, Moon SS, Kang KY. Isolation and identification of antifungal N-butylbenzenesulphonamide produced by Pseudomonas sp. AB2. <i>J Antibiot</i> (Tokyo). 2000 Feb. 53(2):131-6.	306	Info will be available soon	-	-	[no rank:root]; [no rank:cellular organisms]; [superkingdom:Bacteria]; [phylum:Proteobacteria]; [no rank:unclassified Proteobacteria]; [no rank:unclassified pseudomonads]
Probio_P_00236	Pseudomonas sp.	-	BIHB 756	Plant	Research	Plant growth; Plant nutrient supply		Plant growth; Plant nutrient supply	http://www.ncbi.nlm.nih.gov/pubmed/?term=21193830	Vyas P, Joshi R, Sharma KC, Rahi P, Gulati A, Gulati A. Cold-adapted and rhizosphere-competent strain of Rahnella sp. with broad-spectrum plant growth-promotion potential. <i>J Microbiol Biotechnol</i>. 2010 Dec. 20(12):1724-34.	306	Increase plant growth (shoot and root) and NPK contents in plant tissues(Maize).	-	-	[no rank:root]; [no rank:cellular organisms]; [superkingdom:Bacteria]; [phylum:Proteobacteria]; [no rank:unclassified Proteobacteria]; [no rank:unclassified pseudomonads]
Probio_P_00237	Pseudomonas sp.	-	BIHB 756	Plant	Research	Plant growth; Plant phosphate supply		Plant growth; Plant phosphate supply	http://www.ncbi.nlm.nih.gov/pubmed/?term=21193830	Vyas P, Joshi R, Sharma KC, Rahi P, Gulati A, Gulati A. Cold-adapted and rhizosphere-competent strain of Rahnella sp. with broad-spectrum plant growth-promotion potential. <i>J Microbiol Biotechnol</i>. 2010 Dec. 20(12):1724-34.	306	The P-solubilizing bacterial treatments with it resulted in significantly higher or statistically at par growth and the total N, P, and K content over single super phosphate treatment in maize.	-	-	[no rank:root]; [no rank:cellular organisms]; [superkingdom:Bacteria]; [phylum:Proteobacteria]; [no rank:unclassified Proteobacteria]; [no rank:unclassified pseudomonads]
Probio_P_00238	Pseudomonas sp.	-	BIHB 756	Plant	Research	Plant phosphate supply		Plant phosphate supply	http://www.ncbi.nlm.nih.gov/pubmed/?term=19698133	Vyas P, Gulati A. Organic acid production in vitro and plant growth promotion in maize under controlled environment by phosphate-solubilizing fluorescent Pseudomonas. <i>BMC Microbiol</i>. 2009 Aug 22. 9:174.	306	Solubilization of insoluble phosphorus(Maize).	-	-	[no rank:root]; [no rank:cellular organisms]; [superkingdom:Bacteria]; [phylum:Proteobacteria]; [no rank:unclassified Proteobacteria]; [no rank:unclassified pseudomonads]
Probio_P_00239	Pseudomonas sp.	-	CDB 35	Plant	Research	Plant growth		Plant growth	http://link.springer.com/article/10.1007/s11274-008-9817-0	Hamdali H, Hafidi M, VirolleMJ, Ouhdouch Y. Rock phosphate-solubilizing Actinomycetes: screening for plant growth-promoting activities. <i>World J Microbiol Biotechnol</i>. 2008 Nov. 24:2565-2575	306	Increase plant biomass and grain yield(Maize).	-	-	[no rank:root]; [no rank:cellular organisms]; [superkingdom:Bacteria]; [phylum:Proteobacteria]; [no rank:unclassified Proteobacteria]; [no rank:unclassified pseudomonads]
Probio_P_00240	Pseudomonas sp.	Proradix	DSMZ 13134	Plant	Marketed	Plant growth; Fungal infections in plants		Plant growth; Fungal infections in plants	http://www.ncbi.nlm.nih.gov/pubmed/?term=19568745; http://escholarship.org/uc/item/8g70p0zt; http://www.ncbi.nlm.nih.gov/pubmed/?term=20644925	Berg G. Plant-microbe interactions promoting plant growth and health: perspectives for controlled use of microorganisms in agriculture. <i>Appl Microbiol Biotechnol<i>. 2009 Aug. 84(1):11-8; Yusran, Yusran et al. Effects of Pseudomonas sp. ”Proradix” and Bacillus amyloliquefaciens FZB42 on the Establishment of AMF Infection, Nutrient Acquisition and Growth of Tomato Affected by Fusarium oxysporum…	306	improve nutrient acquistion, healthy growth of tomato plants and suppress Fusarium crown and root rot disease caused by Fusarium oxysporum Schlecht f.sp radicis-lycopersici Jarvis and Shoemarker.	-	-	[no rank:root]; [no rank:cellular organisms]; [superkingdom:Bacteria]; [phylum:Proteobacteria]; [class:Gammaproteobacteria]; [order:Pseudomonadales]; [family:Pseudomonadaceae]; [genus:Pseudomonas]
Probio_P_00241	Pseudomonas sp.	-	F113	Plant	Research	Fungal infections in plants		Fungal infections in plants	http://www.ncbi.nlm.nih.gov/pubmed/?term=1476431	Fenton AM, Stephens PM, Crowley J, O'Callaghan M, O'Gara F. Exploitation of gene(s) involved in 2,4-diacetylphloroglucinol biosynthesis to confer a new biocontrol capability to a Pseudomonas strain. <i>Appl Environ Microbiol</i>. 1992 Dec. 58(12):3873-8.	306	Was as effective as the fungicides Thiram and Previcur N in suppressing preemergence damping off of sugar beet caused byPythium ultimum.	-	-	[no rank:root]; [no rank:cellular organisms]; [superkingdom:Bacteria]; [phylum:Proteobacteria]; [no rank:unclassified Proteobacteria]; [no rank:unclassified pseudomonads]
Probio_P_00242	Pseudomonas sp.	-	FQA PB-3	Plant	Research	Plant growth; Plant phosphate supply; Plant root growth		Plant growth; Plant phosphate supply; Plant root growth	http://www.ncbi.nlm.nih.gov/pubmed/?term=17593351	Sharma A, Pathak A, Sahgal M, Meyer JM, Wray V, Johri BN. Molecular characterization of plant growth promoting rhizobacteria that enhance peroxidase and phenylalanine ammonia-lyase activities in chile (Capsicum annuum L.) and tomato (Lycopersicon esculentum Mill.). <i>Arch Microbiol</i>. 2007 Nov. 188(5):483-94.	306	[1] Beneficial properties:P-solubilization; Production of siderophore, rhamnolipid, ACC deaminase, HCN, IAA; Biocontrol. [2] Test plant:Chili and Tomato. [3] Inoculation response:Significant increase in shoot and root length in two different seasons. The bacterial treatments significantly increased the activity of peroxidase and phenylalanine ammonia lyase in plant tissues. The suppression effica…	-	-	[no rank:root]; [no rank:cellular organisms]; [superkingdom:Bacteria]; [phylum:Proteobacteria]; [no rank:unclassified Proteobacteria]; [no rank:unclassified pseudomonads]
Probio_P_00243	Pseudomonas sp.	-	FQP PB-3	Plant	Research	Plant growth; Plant phosphate supply; Plant root growth		Plant growth; Plant phosphate supply; Plant root growth	http://www.ncbi.nlm.nih.gov/pubmed/?term=17593351	Sharma A, Pathak A, Sahgal M, Meyer JM, Wray V, Johri BN. Molecular characterization of plant growth promoting rhizobacteria that enhance peroxidase and phenylalanine ammonia-lyase activities in chile (Capsicum annuum L.) and tomato (Lycopersicon esculentum Mill.). <i>Arch Microbiol</i>. 2007 Nov. 188(5):483-94.	306	[1] Beneficial properties:P-solubilization; Production of siderophore, rhamnolipid, ACC deaminase, HCN, IAA; Biocontrol. [2] Test plant:Chili and Tomato. [3] Inoculation response:Significant increase in shoot and root length in two different seasons. The bacterial treatments significantly increased the activity of peroxidase and phenylalanine ammonia lyase in plant tissues. The suppression effica…	-	-	[no rank:root]; [no rank:cellular organisms]; [superkingdom:Bacteria]; [phylum:Proteobacteria]; [no rank:unclassified Proteobacteria]; [no rank:unclassified pseudomonads]
Probio_P_00244	Pseudomonas sp.	-	GRP3	Plant	Research	Fungal infections in plants		Fungal infections in plants	http://www.ncbi.nlm.nih.gov/pubmed/?term=16604418	Tripathi M, Johri BN, Sharma A. Plant growth-promoting Pseudomonas sp. Strains reduce natural occurrence of anthracnose in soybean (Glycine max L.) in central Himalayan region. <i>Curr Microbiol</i>. 2006 May. 52(5):390-4.	306	[1] Beneficial properties:Biocontrol. [2] Test plant:Soybean. [3] Inoculation response:Severity of foliar anthracnose was significantly reduced in disease susceptible variety ps1042. Compared to nonbacterized control, dry root weight was improved.	-	-	[no rank:root]; [no rank:cellular organisms]; [superkingdom:Bacteria]; [phylum:Proteobacteria]; [no rank:unclassified Proteobacteria]; [no rank:unclassified pseudomonads]
Probio_P_00245	Pseudomonas sp.	-	GRP3	Plant	Research	Plant growth; Plant phosphate supply; Plant root growth		Plant growth; Plant phosphate supply; Plant root growth	http://www.ncbi.nlm.nih.gov/pubmed/?term=17593351	Sharma A, Pathak A, Sahgal M, Meyer JM, Wray V, Johri BN. Molecular characterization of plant growth promoting rhizobacteria that enhance peroxidase and phenylalanine ammonia-lyase activities in chile (Capsicum annuum L.) and tomato (Lycopersicon esculentum Mill.). <i>Arch Microbiol</i>. 2007 Nov. 188(5):483-94.	306	[1] Beneficial properties:P-solubilization; Production of siderophore, rhamnolipid, ACC deaminase, HCN, IAA; Biocontrol. [2] Test plant:Chili and Tomato. [3] Inoculation response:Significant increase in shoot and root length in two different seasons. The bacterial treatments significantly increased the activity of peroxidase and phenylalanine ammonia lyase in plant tissues. The suppression effica…	-	-	[no rank:root]; [no rank:cellular organisms]; [superkingdom:Bacteria]; [phylum:Proteobacteria]; [no rank:unclassified Proteobacteria]; [no rank:unclassified pseudomonads]
Probio_P_00246	Pseudomonas sp.	-	Pen-4	Plant	Research	Fungal infections in plants		Fungal infections in plants	http://www.ncbi.nlm.nih.gov/pubmed/?term=16604418	Tripathi M, Johri BN, Sharma A. Plant growth-promoting Pseudomonas sp. Strains reduce natural occurrence of anthracnose in soybean (Glycine max L.) in central Himalayan region. <i>Curr Microbiol</i>. 2006 May. 52(5):390-4.	306	[1] Beneficial properties:Biocontrol. [2] Test plant:Soybean. [3] Inoculation response:Severity of foliar anthracnose was significantly reduced in disease susceptible variety ps1042. Compared to nonbacterized control, dry root weight was improved.	-	-	[no rank:root]; [no rank:cellular organisms]; [superkingdom:Bacteria]; [phylum:Proteobacteria]; [no rank:unclassified Proteobacteria]; [no rank:unclassified pseudomonads]
Probio_P_00247	Pseudomonas sp.	-	PN 01	Plant	Field trial (Plant)	Plant growth		Plant growth	http://orgprints.org/10307/1/bosco-etal-2007-commercial_plant-probiotic.pdf	M. Bosco, G. Giovannetti, C. Picard, E. Baruffa, A. Brondolo, F. Sabbioni. Commercial plant-probiotic microorganisms for sustainable organic tomato production systems. <i>3rd QLIF Congress<i>. 2007 March. Hohenheim, Germany.	306	The commercial product contains grinded mycorrhizal roots, spores and mycelia of arbuscular mycorrhizal fungi (AMF) Glomus mosseae GP11, G. viscosum GC41, G. intraradices GB67, as well as plant-growth-promoting-rhizobacteria (PGPR) like Pseudomonas sp. PN 01, P. fluorescens PA28, Bacillus subtilis BA41, Streptomyces sp. SB14, and the antagonistic saprophytic fungus Trichoderma viride TH03. For pr…	-	-	[no rank:root]; [no rank:cellular organisms]; [superkingdom:Bacteria]; [phylum:Proteobacteria]; [class:Gammaproteobacteria]; [order:Pseudomonadales]; [family:Pseudomonadaceae]; [genus:Pseudomonas]
Probio_P_00248	Pseudomonas sp.	CCS Aosta	PN 01 (PN-1)	Plant	Marketed	Plant growth		Plant growth	https://www.ncbi.nlm.nih.gov/pubmed/?term=Aerobic+and+Anaerobic+Catabolism+of+Vanillic+Acid+and+Some+Other+Methoxy-Aromatic+Compounds+by+Pseudomonas+sp.+Strain+PN-1	Taylor B F. Aerobic and Anaerobic Catabolism of Vanillic Acid and Some Other Methoxy-Aromatic Compounds by Pseudomonas sp. Strain PN-1[J]. <i>Applied & Environmental Microbiology</i>. 1983. 46(6):1286-92.	306	Promote plant growth	-	-	[no rank:root]; [no rank:cellular organisms]; [superkingdom:Bacteria]; [phylum:Proteobacteria]; [no rank:unclassified Proteobacteria]; [no rank:unclassified pseudomonads]
Probio_P_00249	Pseudomonas sp.	-	PRS1	Plant	Research	Fungal infections in plants		Fungal infections in plants	http://www.ncbi.nlm.nih.gov/pubmed/?term=16604418	Tripathi M, Johri BN, Sharma A. Plant growth-promoting Pseudomonas sp. Strains reduce natural occurrence of anthracnose in soybean (Glycine max L.) in central Himalayan region. <i>Curr Microbiol</i>. 2006 May. 52(5):390-4.	306	[1] Beneficial properties:Biocontrol. [2] Test plant:Soybean. [3] Inoculation response:Severity of foliar anthracnose was significantly reduced in disease susceptible variety ps1042. Compared to nonbacterized control, dry root weight was improved.	-	-	[no rank:root]; [no rank:cellular organisms]; [superkingdom:Bacteria]; [phylum:Proteobacteria]; [no rank:unclassified Proteobacteria]; [no rank:unclassified pseudomonads]
Probio_P_00250	Pseudomonas sp.	-	RM3M	Plant	Research	Plant growth; Plant root growth		Plant growth; Plant root growth	http://www.ag.auburn.edu/auxiliary/nsdl/scasc/Proceedings/2004/Egamberdiyeva.pdf	Egamberdiyeva D, Juraeva D, Poberejskaya S, Myachina O, Teryuhova P, Seydalieva L, Aliev A. Improvement of wheat and cotton growth and nutrient uptake by phosphate solubilizing bacteria. <i>26th Southern Conservation Tillage Conference</i>. 2003	306	Enhance shoot and root length of wheat and maize; P-uptake of cotton(Wheat, maize,and cotton).	-	-	[no rank:root]; [no rank:cellular organisms]; [superkingdom:Bacteria]; [phylum:Proteobacteria]; [no rank:unclassified Proteobacteria]; [no rank:unclassified pseudomonads]
Probio_P_00251	Pseudomonas sp.	-	RS-2	Plant	Research	Plant phosphate supply		Plant phosphate supply	http://www.ncbi.nlm.nih.gov/pubmed/?term=22558541	Duarah I, Deka M, Saikia N, Deka Boruah HP. Phosphate solubilizers enhance NPK fertilizer use efficiency in rice and legume cultivation. <i>3 Biotech</i>. 2011 Dec. 1(4):227-238.	306	Solubilization of insoluble phosphorus(Rice and bean).	-	-	[no rank:root]; [no rank:cellular organisms]; [superkingdom:Bacteria]; [phylum:Proteobacteria]; [no rank:unclassified Proteobacteria]; [no rank:unclassified pseudomonads]
Probio_P_00252	Pseudomonas sp.	-	W-34	Plant	Research	Plant growth		Plant growth	http://www.ncbi.nlm.nih.gov/pubmed/?term=21950110	Maksimov IV, Abizgil'dina RR, Pusenkova LI. Plant growth promoting microorganisms as alternative to chemical protection from pathogens (review). <i>Prikl Biokhim Mikrobiol</i>. 2011 Jul-Aug. 47(4):373-85.	306	discovered growth promotion in plants and their antagonism against Meloidogyne incognita after treatment.	-	-	[no rank:root]; [no rank:cellular organisms]; [superkingdom:Bacteria]; [phylum:Proteobacteria]; [class:Gammaproteobacteria]; [order:Pseudomonadales]; [family:Pseudomonadaceae]; [genus:Pseudomonas]
Probio_P_00253	Pseudomonas sp.	-	WRS-24	Plant	Research	Fungal infections in plants		Fungal infections in plants	http://www.ncbi.nlm.nih.gov/pubmed/?term=16604418	Tripathi M, Johri BN, Sharma A. Plant growth-promoting Pseudomonas sp. Strains reduce natural occurrence of anthracnose in soybean (Glycine max L.) in central Himalayan region. <i>Curr Microbiol</i>. 2006 May. 52(5):390-4.	306	[1] Beneficial properties:Biocontrol. [2] Test plant:Soybean. [3] Inoculation response:Severity of foliar anthracnose was significantly reduced in disease susceptible variety ps1042. Compared to nonbacterized control, dry root weight was improved.	-	-	[no rank:root]; [no rank:cellular organisms]; [superkingdom:Bacteria]; [phylum:Proteobacteria]; [no rank:unclassified Proteobacteria]; [no rank:unclassified pseudomonads]
Probio_P_00225	Pseudomonas putida	-	-	Plant	Research	Microbial infections in plants		Microbial infections in plants	http://link.springer.com/article/10.1007/s11274-010-0559-4; http://bmcplantbiol.biomedcentral.com/articles/10.1186/1471-2229-8-113	Selvakumar G, Joshi P, Suyal P, Mishra PK, Joshi GK, Bisht JK, Bhatt JC, Gupta HS. Pseudomonas lurida M2RH3 (MTCC 9245), a psychrotolerant bacterium from the Uttarakhand Himalayas, solubilizes phosphate and promotes wheat seedling growth. <i>World J Microbiol Biotechnol</i>. 2011 May. 27(5):1129-1135. Akram A, Ongena M, Duby F, Sommes J, Thonart P. Systemic resistance and lipoxygenaserelated defe…	303	[2] In tomato, resistance is induced via phytoalexins and the LOX pathway after treatment with Pseudomonas putida.	http://www.ncbi.nlm.nih.gov/genome/174	-	[no rank:root]; [no rank:cellular organisms]; [superkingdom:Bacteria]; [phylum:Proteobacteria]; [class:Gammaproteobacteria]; [order:Pseudomonadales]; [family:Pseudomonadaceae]; [genus:Pseudomonas]; [species group:Pseudomonas putida group]
Probio_P_00226	Pseudomonas putida	-	-	Plant	Research	Plant product yield; Plant nutrient supply		Plant product yield; Plant nutrient supply	http://link.springer.com/article/10.1007%2FBF02182344	Kundu BS, Gaur AC. Rice response to inoculation with N2-fixing and P-solubilizing microorganisms. <i>Plant Soil</i>. 1984 Jun. 79:227-234	303	Increase yield and nutrient uptake(Rice).	http://www.ncbi.nlm.nih.gov/genome/174	-	[no rank:root]; [no rank:cellular organisms]; [superkingdom:Bacteria]; [phylum:Proteobacteria]; [class:Gammaproteobacteria]; [order:Pseudomonadales]; [family:Pseudomonadaceae]; [genus:Pseudomonas]; [species group:Pseudomonas putida group]
Probio_P_00227	Pseudomonas putida	-	Accession 41	Plant	Research	Plant product yield		Plant product yield	http://www.idosi.org/aejaes/jaes3(6)/5.pdf	Mehrvarz S, Chaichi MR, Alikhani HA. Effect of Phosphate solubilizing microorganisms and phosphorus chemical fertilizer on yield and yield components of barley (Hordeum vulgare L). <i>American Eurasian J Agric Environ Sci</i>. 2008. 3: 822-828	303	Increase biological and grain yield(Barley).	http://www.ncbi.nlm.nih.gov/genome/174	-	[no rank:root]; [no rank:cellular organisms]; [superkingdom:Bacteria]; [phylum:Proteobacteria]; [class:Gammaproteobacteria]; [order:Pseudomonadales]; [family:Pseudomonadaceae]; [genus:Pseudomonas]; [species group:Pseudomonas putida group]
Probio_P_00228	Pseudomonas putida	-	Accession 9	Plant	Research	Plant product yield		Plant product yield	http://www.idosi.org/aejaes/jaes3(6)/5.pdf	Mehrvarz S, Chaichi MR, Alikhani HA. Effect of Phosphate solubilizing microorganisms and phosphorus chemical fertilizer on yield and yield components of barley (Hordeum vulgare L). <i>American Eurasian J Agric Environ Sci</i>. 2008. 3: 822-828	303	Increase biological and grain yield(Barley).	http://www.ncbi.nlm.nih.gov/genome/174	-	[no rank:root]; [no rank:cellular organisms]; [superkingdom:Bacteria]; [phylum:Proteobacteria]; [class:Gammaproteobacteria]; [order:Pseudomonadales]; [family:Pseudomonadaceae]; [genus:Pseudomonas]; [species group:Pseudomonas putida group]
Probio_P_00229	Pseudomonas putida	-	B0	Plant	Research	Fungal infections in plants		Fungal infections in plants	http://www.ncbi.nlm.nih.gov/pubmed/?term=11472906; http://www.ncbi.nlm.nih.gov/pubmed/?term=16832725	Glandorf DC, Verheggen P, Jansen T, Jorritsma JW, Smit E, Leeflang P, Wernars K, Thomashow LS, Laureijs E, Thomas-Oates JE, Bakker PA, van Loon LC. Effect of genetically modified Pseudomonas putida WCS358r on the fungal rhizosphere microflora of field-grown wheat. <i>Appl Environ Microbiol</i>. 2001 Aug. 67(8):3371-8.; Pandey A, Trivedi P, Kumar B, Palni LM. Characterization of a phosphate solubi…	303	The plant growth promotion and antifungal properties were demonstrated through a maize-based bioassay under greenhouse conditions.	http://www.ncbi.nlm.nih.gov/genome/174	-	[no rank:root]; [no rank:cellular organisms]; [superkingdom:Bacteria]; [phylum:Proteobacteria]; [class:Gammaproteobacteria]; [order:Pseudomonadales]; [family:Pseudomonadaceae]; [genus:Pseudomonas]; [species group:Pseudomonas putida group]
Probio_P_00230	Pseudomonas putida	-	KNP9	Plant	Research	Info will be available soon		Unspecified class	http://www.ncbi.nlm.nih.gov/pubmed/?term=15886913	Tripathi M, Munot HP, Shouche Y, Meyer JM, Goel R. Isolation and functional characterization of siderophore-producing lead- and cadmium-resistant Pseudomonas putida KNP9. <i>Curr Microbiol</i>. 2005 May. 50(5):233-7.	303	Info will be available soon	http://www.ncbi.nlm.nih.gov/genome/174	-	[no rank:root]; [no rank:cellular organisms]; [superkingdom:Bacteria]; [phylum:Proteobacteria]; [class:Gammaproteobacteria]; [order:Pseudomonadales]; [family:Pseudomonadaceae]; [genus:Pseudomonas]; [species group:Pseudomonas putida group]
Probio_P_00189	Pseudomonas chlororaphis	Cedomon	-	Plant	Marketed	Fungal infections in plants		Fungal infections in plants	http://www.ncbi.nlm.nih.gov/pubmed/?term=21950110	Maksimov IV, Abizgil'dina RR, Pusenkova LI. Plant growth promoting microorganisms as alternative to chemical protection from pathogens (review). <i>Prikl Biokhim Mikrobiol</i>. 2011 Jul-Aug. 47(4):373-85.	587753	a biological fungicide	-	-	[no rank:root]; [no rank:cellular organisms]; [superkingdom:Bacteria]; [phylum:Proteobacteria]; [class:Gammaproteobacteria]; [order:Pseudomonadales]; [family:Pseudomonadaceae]; [genus:Pseudomonas]; [species group:Pseudomonas chlororaphis group]
Probio_P_00190	Pseudomonas chlororaphis	Cedomon; Cerall	MA 342	Plant	Marketed	Microbial infections in plants		Microbial infections in plants	http://www.ncbi.nlm.nih.gov/pubmed/?term=19568745; http://www.rebeca-net.de/downloads/P%20%20chlororaphis%20MA%20342%20.pdf	Berg G. Plant-microbe interactions promoting plant growth and health: perspectives for controlled use of microorganisms in agriculture. <i>Appl Microbiol Biotechnol<i>. 2009 Aug. 84(1):11-8; Pseudomonas chlororaphis MA 342, active organism in the Lantmännen BioAgri products Cedomon® and Cerall®. <i>REBECA workshop</i>. 2006 September. Salzau, Germany.	587753	give an equal yield and have a disease controlling efficacy in level with chemical seed treatments in standard seed.	-	-	[no rank:root]; [no rank:cellular organisms]; [superkingdom:Bacteria]; [phylum:Proteobacteria]; [class:Gammaproteobacteria]; [order:Pseudomonadales]; [family:Pseudomonadaceae]; [genus:Pseudomonas]; [species group:Pseudomonas chlororaphis group]
Probio_P_00191	Pseudomonas chlororaphis subsp. aureofaciens	Binoram	12-7	Plant	Marketed	Fungal infections in plants		Fungal infections in plants	http://www.ncbi.nlm.nih.gov/pubmed/?term=21950110	Maksimov IV, Abizgil'dina RR, Pusenkova LI. Plant growth promoting microorganisms as alternative to chemical protection from pathogens (review). <i>Prikl Biokhim Mikrobiol</i>. 2011 Jul-Aug. 47(4):373-85.	587851	a biological fungicide	-	-	[no rank:root]; [no rank:cellular organisms]; [superkingdom:Bacteria]; [phylum:Proteobacteria]; [class:Gammaproteobacteria]; [order:Pseudomonadales]; [family:Pseudomonadaceae]; [genus:Pseudomonas]; [species group:Pseudomonas chlororaphis group]; [species:Pseudomonas chlororaphis]
Probio_P_00192	Pseudomonas chlororaphis subsp. aureofaciens	Binoram	7G	Plant	Marketed	Fungal infections in plants		Fungal infections in plants	http://www.ncbi.nlm.nih.gov/pubmed/?term=21950110	Maksimov IV, Abizgil'dina RR, Pusenkova LI. Plant growth promoting microorganisms as alternative to chemical protection from pathogens (review). <i>Prikl Biokhim Mikrobiol</i>. 2011 Jul-Aug. 47(4):373-85.	587851	a biological fungicide	-	-	[no rank:root]; [no rank:cellular organisms]; [superkingdom:Bacteria]; [phylum:Proteobacteria]; [class:Gammaproteobacteria]; [order:Pseudomonadales]; [family:Pseudomonadaceae]; [genus:Pseudomonas]; [species group:Pseudomonas chlororaphis group]; [species:Pseudomonas chlororaphis]
Probio_P_00193	Pseudomonas chlororaphis subsp. aureofaciens	Binoram	7G2K	Plant	Marketed	Fungal infections in plants		Fungal infections in plants	http://www.ncbi.nlm.nih.gov/pubmed/?term=21950110	Maksimov IV, Abizgil'dina RR, Pusenkova LI. Plant growth promoting microorganisms as alternative to chemical protection from pathogens (review). <i>Prikl Biokhim Mikrobiol</i>. 2011 Jul-Aug. 47(4):373-85.	587851	a biological fungicide	-	-	[no rank:root]; [no rank:cellular organisms]; [superkingdom:Bacteria]; [phylum:Proteobacteria]; [class:Gammaproteobacteria]; [order:Pseudomonadales]; [family:Pseudomonadaceae]; [genus:Pseudomonas]; [species group:Pseudomonas chlororaphis group]; [species:Pseudomonas chlororaphis]
Probio_P_00194	Pseudomonas chlororaphis subsp. aureofaciens	Agat-25K	H16	Plant	Marketed	Fungal infections in plants		Fungal infections in plants	http://www.ncbi.nlm.nih.gov/pubmed/?term=21950110	Maksimov IV, Abizgil'dina RR, Pusenkova LI. Plant growth promoting microorganisms as alternative to chemical protection from pathogens (review). <i>Prikl Biokhim Mikrobiol</i>. 2011 Jul-Aug. 47(4):373-85.	587851	a biological fungicide	-	-	[no rank:root]; [no rank:cellular organisms]; [superkingdom:Bacteria]; [phylum:Proteobacteria]; [class:Gammaproteobacteria]; [order:Pseudomonadales]; [family:Pseudomonadaceae]; [genus:Pseudomonas]; [species group:Pseudomonas chlororaphis group]; [species:Pseudomonas chlororaphis]
Probio_P_00195	Pseudomonas chlororaphis subsp. aureofaciens	Helen	IB51	Plant	Marketed	Fungal infections in plants		Fungal infections in plants	http://www.ncbi.nlm.nih.gov/pubmed/?term=21950110	Maksimov IV, Abizgil'dina RR, Pusenkova LI. Plant growth promoting microorganisms as alternative to chemical protection from pathogens (review). <i>Prikl Biokhim Mikrobiol</i>. 2011 Jul-Aug. 47(4):373-85.	587851	a biological fungicide	-	-	[no rank:root]; [no rank:cellular organisms]; [superkingdom:Bacteria]; [phylum:Proteobacteria]; [class:Gammaproteobacteria]; [order:Pseudomonadales]; [family:Pseudomonadaceae]; [genus:Pseudomonas]; [species group:Pseudomonas chlororaphis group]; [species:Pseudomonas chlororaphis]
Probio_P_00196	Pseudomonas chlororaphis subsp. aureofaciens	Pseudobacterin-2	RS1393	Plant	Marketed	Fungal infections in plants		Fungal infections in plants	http://www.ncbi.nlm.nih.gov/pubmed/?term=21950110	Maksimov IV, Abizgil'dina RR, Pusenkova LI. Plant growth promoting microorganisms as alternative to chemical protection from pathogens (review). <i>Prikl Biokhim Mikrobiol</i>. 2011 Jul-Aug. 47(4):373-85.	587851	a biological fungicide	-	-	[no rank:root]; [no rank:cellular organisms]; [superkingdom:Bacteria]; [phylum:Proteobacteria]; [class:Gammaproteobacteria]; [order:Pseudomonadales]; [family:Pseudomonadaceae]; [genus:Pseudomonas]; [species group:Pseudomonas chlororaphis group]; [species:Pseudomonas chlororaphis]
Probio_P_00160	Micrococcus luteus	-	-	Plant	Research	Plant growth		Plant growth	http://www.ncbi.nlm.nih.gov/pubmed/?term=21046332	Vendan RT, Yu YJ, Lee SH, Rhee YH. Diversity of endophytic bacteria in ginseng and their potential for plant growth promotion. <i>J Microbiol</i>. 2010 Oct. 48(5):559-65.	1270	IAA synthesis(Ginseng sp.).	http://www.ncbi.nlm.nih.gov/genome/888	http://mbgd.genome.ad.jp/htbin/MBGD_whole_html.pl?spec=mlu	[no rank:root]; [no rank:cellular organisms]; [superkingdom:Bacteria]; [no rank:Terrabacteria group]; [phylum:Actinobacteria]; [class:Actinobacteria]; [order:Micrococcales]; [family:Micrococcaceae]; [genus:Micrococcus]
Probio_P_00307	Streptomyces griseus	Phytolavin-30	-	Plant	Marketed	Microbial infections in plants		Microbial infections in plants	http://www.ncbi.nlm.nih.gov/pubmed/?term=21950110	Maksimov IV, Abizgil'dina RR, Pusenkova LI. Plant growth promoting microorganisms as alternative to chemical protection from pathogens (review). <i>Prikl Biokhim Mikrobiol</i>. 2011 Jul-Aug. 47(4):373-85.	1911	prevent root and sprout diseases.	http://www.ncbi.nlm.nih.gov/genome/2172	-	[no rank:root]; [no rank:cellular organisms]; [superkingdom:Bacteria]; [no rank:Terrabacteria group]; [phylum:Actinobacteria]; [class:Actinobacteria]; [order:Streptomycetales]; [family:Streptomycetaceae]; [genus:Streptomyces]; [species subgroup:Streptomyces griseus group]; [no rank:Streptomyces griseus subgroup]
Probio_P_00308	Streptomyces griseus	-	BH7	Plant	Research	Plant growth		Plant growth	http://link.springer.com/article/10.1007/s11274-008-9817-0	Hamdali H, Hafidi M, VirolleMJ, Ouhdouch Y. Rock phosphate-solubilizing Actinomycetes: screening for plant growth-promoting activities. <i>World J Microbiol Biotechnol</i>. 2008 Nov. 24:2565-2575	1911	Increase biomass production and higher aerial growth of plant(Wheat).	http://www.ncbi.nlm.nih.gov/genome/2172	-	[no rank:root]; [no rank:cellular organisms]; [superkingdom:Bacteria]; [no rank:Terrabacteria group]; [phylum:Actinobacteria]; [class:Actinobacteria]; [order:Streptomycetales]; [family:Streptomycetaceae]; [genus:Streptomyces]; [species subgroup:Streptomyces griseus group]; [no rank:Streptomyces griseus subgroup]
Probio_P_00309	Streptomyces griseus	-	No.24	Plant	Research	Info will be available soon		Unspecified class	-	-	1911	Can resist many bacteria effectively , such as plague, whooping cough, bacterial dysentery, urinary tract infections and other disease which are caused by gram-negative bacteria.	http://www.ncbi.nlm.nih.gov/genome/2172	-	[no rank:root]; [no rank:cellular organisms]; [superkingdom:Bacteria]; [no rank:Terrabacteria group]; [phylum:Actinobacteria]; [class:Actinobacteria]; [order:Streptomycetales]; [family:Streptomycetaceae]; [genus:Streptomyces]; [species subgroup:Streptomyces griseus group]; [no rank:Streptomyces griseus subgroup]
Probio_P_00310	Streptomyces griseus	-	YH1	Plant	Research	Plant growth		Plant growth	http://link.springer.com/article/10.1007/s11274-008-9817-0	Hamdali H, Hafidi M, VirolleMJ, Ouhdouch Y. Rock phosphate-solubilizing Actinomycetes: screening for plant growth-promoting activities. <i>World J Microbiol Biotechnol</i>. 2008 Nov. 24:2565-2575	1911	Increase biomass production and higher aerial growth of plant(Wheat).	http://www.ncbi.nlm.nih.gov/genome/2172	-	[no rank:root]; [no rank:cellular organisms]; [superkingdom:Bacteria]; [no rank:Terrabacteria group]; [phylum:Actinobacteria]; [class:Actinobacteria]; [order:Streptomycetales]; [family:Streptomycetaceae]; [genus:Streptomyces]; [species subgroup:Streptomyces griseus group]; [no rank:Streptomyces griseus subgroup]
Probio_P_00312	Streptomyces sp.	-	-	Plant	Research	Bacterial infections in plants		Bacterial infections in plants	http://www.ncbi.nlm.nih.gov/pubmed/?term=21350663	Pimentel MR, Molina G, Dionísio AP, Maróstica Junior MR, Pastore GM. The use of endophytes to obtain bioactive compounds and their application in biotransformation process. <i>Biotechnol Res Int</i>. 2011. 2011:576286.	1931	Antibiotic(Grevillea pteridifolia).	-	-	[no rank:root]; [no rank:cellular organisms]; [superkingdom:Bacteria]; [no rank:Terrabacteria group]; [phylum:Actinobacteria]; [class:Actinobacteria]; [order:Streptomycetales]; [family:Streptomycetaceae]; [genus:Streptomyces]
Probio_P_00313	Streptomyces sp.	-	AP77	Plant	Research	Fungal infections in plants		Fungal infections in plants	http://www.ncbi.nlm.nih.gov/pubmed/?term=12039718	Woo JH, Kitamura E, Myouga H, Kamei Y. An antifungal protein from the marine bacterium streptomyces sp. Strain AP77 is specific for Pythium porphyrae, a causative agent of red rot disease in Porphyra spp. <i>Appl Environ Microbiol</i>. 2002 Jun. 68(6):2666-75.	1931	Produces antifungal protein (SAP) and is specific for Pythium porphyrae , a causative agent of red rot disease in Porphyra spp.	-	-	[no rank:root]; [no rank:cellular organisms]; [superkingdom:Bacteria]; [no rank:Terrabacteria group]; [phylum:Actinobacteria]; [class:Actinobacteria]; [order:Streptomycetales]; [family:Streptomycetaceae]; [genus:Streptomyces]
Probio_P_00314	Streptomyces sp.	-	B0	Plant	Research	Plant growth		Plant growth	http://nbaindia.org/uploaded/docs/bulletin5-soilmicrobial.pdf; http://www.ncbi.nlm.nih.gov/pubmed/?term=16832725	Pandey A, Trivedi P, Kumar B, Chaurasia B, Palni LMS. Soil microbial diversity from the Himalaya: need for documentation and conservation. NBA Scientific Bulletin No. 5, National Biodivesity Authority Chennai, Tamil Nadu, India. 2006; Pandey A, Trivedi P, Kumar B, Palni LMS. Characteristics of a phosphate solubilizing and antagonistic strain of Pseudomonas putida (B0) isolated from a sub-alpine l…	1931	Promote plant growth(Maize).	-	-	[no rank:root]; [no rank:cellular organisms]; [superkingdom:Bacteria]; [no rank:Terrabacteria group]; [phylum:Actinobacteria]; [class:Actinobacteria]; [order:Streptomycetales]; [family:Streptomycetaceae]; [genus:Streptomyces]
Probio_P_00315	Streptomyces sp.	-	BIHB 745	Plant	Research	Plant growth; Plant root growth		Plant growth; Plant root growth	http://www.ncbi.nlm.nih.gov/pubmed/?term=19698133	Vyas P, Gulati A. Organic acid production in vitro and plant growth promotion in maize under controlled environment by phosphate-solubilizing fluorescent Pseudomonas. <i>BMC Microbiol</i>. 2009 Aug 22. 9:174.	1931	Increase plant growth (shoot and root) and NPK contents in plant tissues(Maize).	-	-	[no rank:root]; [no rank:cellular organisms]; [superkingdom:Bacteria]; [no rank:Terrabacteria group]; [phylum:Actinobacteria]; [class:Actinobacteria]; [order:Streptomycetales]; [family:Streptomycetaceae]; [genus:Streptomyces]
Probio_P_00316	Streptomyces sp.	-	BIHB 808	Plant	Research	Plant growth; Plant root growth		Plant growth; Plant root growth	http://www.ncbi.nlm.nih.gov/pubmed/?term=21193830	Vyas P, Joshi R, Sharma KC, Rahi P, Gulati A, Gulati A. Cold-adapted and rhizosphere-competent strain of Rahnella sp. with broad-spectrum plant growth-promotion potential. <i>J Microbiol Biotechnol</i>. 2010 Dec. 20(12):1724-34.	1931	Increase plant growth (shoot and root) and NPK contents in plant tissues(Maize).	-	-	[no rank:root]; [no rank:cellular organisms]; [superkingdom:Bacteria]; [no rank:Terrabacteria group]; [phylum:Actinobacteria]; [class:Actinobacteria]; [order:Streptomycetales]; [family:Streptomycetaceae]; [genus:Streptomyces]
Probio_P_00317	Streptomyces sp.	-	M2RH3	Plant	Research	Plant growth; Plant nutrient supply		Plant growth; Plant nutrient supply	-	Selvakumar et al. (2011)	1931	Enhance growth and nutrient uptake.	-	-	[no rank:root]; [no rank:cellular organisms]; [superkingdom:Bacteria]; [no rank:Terrabacteria group]; [phylum:Actinobacteria]; [class:Actinobacteria]; [order:Streptomycetales]; [family:Streptomycetaceae]; [genus:Streptomyces]
Probio_P_00318	Streptomyces sp.	-	SB14	Plant	Field trial (Plant)	Plant growth		Plant growth	http://orgprints.org/10307/1/bosco-etal-2007-commercial_plant-probiotic.pdf	M. Bosco, G. Giovannetti, C. Picard, E. Baruffa, A. Brondolo, F. Sabbioni. Commercial plant-probiotic microorganisms for sustainable organic tomato production systems. <i>3rd QLIF Congress<i>. 2007 March. Hohenheim, Germany.	1931	The commercial product contains grinded mycorrhizal roots, spores and mycelia of arbuscular mycorrhizal fungi (AMF) Glomus mosseae GP11, G. viscosum GC41, G. intraradices GB67, as well as plant-growth-promoting-rhizobacteria (PGPR) like Pseudomonas sp. PN 01, P. fluorescens PA28, Bacillus subtilis BA41, Streptomyces sp. SB14, and the antagonistic saprophytic fungus Trichoderma viride TH03. For pr…	-	-	[no rank:root]; [no rank:cellular organisms]; [superkingdom:Bacteria]; [no rank:Terrabacteria group]; [phylum:Actinobacteria]; [class:Actinobacteria]; [order:Streptomycetales]; [family:Streptomycetaceae]; [genus:Streptomyces]
Probio_P_00319	Streptomyces sp.	CCS Aosta	SB14	Plant	Marketed	Plant growth		Plant growth	https://www.researchgate.net/publication/28684242_Plant-probiotic_microorganisms_for_a_sustainable_buffer_of_input_reduction_in_organic_and_low-input_tomato_production_systems	Baruffa E, Picard C, Sabbioni F, et al. Plant-probiotic microorganisms for a sustainable buffer of input reduction in organic and low-input tomato production systems.[C]// Cultivating the future based on science. Volume 1: Organic Crop Production. Proceedings of the Second Scientific Conference of the International Society of Organic Agriculture Research (ISOFAR), held at the 16th IFOAM Organic W…	1931	Reduce inputs on the second growing season without reducing tomato fruit yield and quality	-	-	[no rank:root]; [no rank:cellular organisms]; [superkingdom:Bacteria]; [no rank:Terrabacteria group]; [phylum:Actinobacteria]; [class:Actinobacteria]; [order:Streptomycetales]; [family:Streptomycetaceae]; [genus:Streptomyces]
Probio_P_00320	Streptomyces sp.	-	SB15	Plant	Marketed	Plant disease prevention		Pathogenic diseases in plants	http://link.springer.com/chapter/10.1007/978-94-017-9389-6_9	Gullino M L, Gilardi G, Garibaldi A. Chemical and Non Chemical Seed Dressing for Leafy Vegetable Crops. <i>Global Perspectives on the Health of Seeds and Plant Propagation Material</i>. 2014. 125-136.	1931	Reduce the further adoption of other disease management strategies in the field during the cultivation.	-	-	[no rank:root]; [no rank:cellular organisms]; [superkingdom:Bacteria]; [no rank:Terrabacteria group]; [phylum:Actinobacteria]; [class:Actinobacteria]; [order:Streptomycetales]; [family:Streptomycetaceae]; [genus:Streptomyces]
